# Supplementary material for: Phosphorus Recovery by Adsorption from the Membrane Permeate of an Anaerobic Membrane Bioreactor Digesting Waste-Activated Sludge
Source: Membranes (Basel). 2022 Jan 17;12(1):99. doi: 10.3390/membranes12010099 (PMC8778099; doi:10.3390/membranes12010099)
Supplement: Supplementary file 1 [file membranes-12-00099-s001.zip]

Archive with 1 entries (1 files):
- membranes-1526158-supplementary.pdf
